# Supplementary material for: Interaction Between CsATG8f and CsRAP2.12 Modulates Antioxidant Defense and Hypoxia Response During Submergence in Camellia sinensis
Source: Int J Mol Sci. 2025 Dec 25;27(1):235. doi: 10.3390/ijms27010235 (PMC12785919; doi:10.3390/ijms27010235)
Supplement: Supplementary file 1 [file ijms-27-00235-s001.zip › Supplemental Tables.xlsx]

## Sheet: S1
Supplemental Table S1. Primers used in this study.
Gene	Forward Primer Sequence (5’-3’)	Reverse Primer Sequence (5’-3’)
Primers used for qRT-PCR
CsATG8a	GGCCAAAAGCTCCTTCA	GCCCGACAGTCAAATCA
CsATG8b	TGACAGTTGGGCAATTCG	TGGATGGACCCAAATGTG
CsATG8c	TCCTTCAAGTTGGAACA	GCCCGACAGTCAAATCA
CsATG8d	CTTCAAGATGGAACACCC	ACAGTCAGATCAGCAGGA
CsATG8e	TCCTTCAAGTCGGAACA	CTGCCCAACAGTCAAAT
CsATG8f	TATTTCAAGCAAGAGCA	AATTGTCCCACAGTCAG
CsATG8g	CAGTAGGACAATTTGTGT	GGCTACAGTAAAATCTGGT
CsATG8h	TCAAGCAAGAGCATGACT	CTTGTCGATGTTGGGAAT
CsATG8j	TCCTTCAAGCAAGAACAT	CCTTTTACGAATCACATAC
CsATG8k	CAAACAGGAGTTTTCATTCGAG	TTTCCCAGGAGCCAGACG
CsRAP2.12	TGGCTTGGAACTTTCAACACTG	CCTTGGGGCATTAGATGGAG
ADH1	ACCAACGGAGGAGTGGACAG	CCGAGAACGGGACTTGATGAG
ADH2	GAACATCCACCTTCAGCGAGTA	CGAAGACAGCCACAGTTGAGC
PDC1	TGCAACACTTGGATATGCTCAG	CTCTTCTTCACATCGCACCTTAG
SUS1	ATCTGCCCAGGAAGCAATAGT	ATGCGGTGAATGGTTCAAAA
HUP43	GGCATGACTGAACGGGATGT	TGATGGTGGCAAGCAGAAGAT
LBD41	CCGACCCTGTCTTGAGTGGA	CCTTCTGACAAAGCGACCAAT
HB1	AATGCTGGTGAATTGGGTCTT	CATGGGGTTTGAGCTTTGG
HRE1	TGGCTTGGAACTTTCAACACTG	CCTTGGGGCATTAGATGGAG
HRE2	AGCGTCCGTGGGGAAAAT	TGGGATTACGCTTAGTGGTTG
CsSOD	GATGACGGAACTGCTTGCTT	ATCAGGGTCTGCATGGACAA
CsPOD	GCCACACTTCGCTTATTCTT	AGCCAGGACTACAACATCTC
CsCAT	CCTGAACGTGTTGTCCATGC	AACCTCGAGGATCCCTCAG
CsGAD1	AGTGACATCCAGAAAGTCTTGCT	CACCATTAGTCTTCTTCCTACTGAG
CsGAD2	TTCGACATCTGCAAGGTGCTCCA	ACTTGTGTTTTCCTAGCCAAGAC
CsGAD3	TTTCACATAACAAATGCAACGTC	CTCCCTTTGTCTTACCACCCAT
CsAMADH	AGCCTGTGAAGAAGAAACG	CCAGCAATAGAACGCAAA
CsGABA-T2	TAGTATGTTGGCACCATTCAC	ACCATAGACCAGCGAGAG
β-actin	GCCATCTTTGATTGGAATGG	GGTGCCACAACCTTGATCTT
Primers for vectors construction
Clone-CsATG8f	ATGTTCGATCCTAAATTTGC	CCCAAATGTGTTTTCCCC
Clone-CsRAP2.12	ATGTGTGGCGGTGCCATCAT	GAAAACTCCCTCCACCATGG
VIGS-CsATG8f	ATGTTCGATCCTAAATTTGC	TCCTGTAGGCGGAAGGATGT
VIGS-CsRAP2.12	ATGTGTGGCGGTGCCATCAT	TTTGTCAGCCTGCTTATTTAG
